# Supplementary material for: Data sharing from pharmaceutical industry sponsored clinical studies: audit of data availability
Source: BMC Med. 2018 Sep 28;16:165. doi: 10.1186/s12916-018-1154-z (PMC6161442; doi:10.1186/s12916-018-1154-z)
Supplement: Supplementary file 2 — Anonymised raw data. (XLSX 14 kb) [file 12916_2018_1154_MOESM2_ESM.xlsx]

## Sheet: Sheet1
Trial Number	Publication Number	Sponsor	PhRMA or EFPIA member	Top 25 global revenue company (http://www.pmlive.com/top_pharma_list/global_revenues)	Publication date	Disease class	EMA/FDA approved medicine investigated	Primary completion date	Final Completion date	Data sharing process	Replied at 3 months to enquiry	Time for response (days)	Confirmed Eligible for data sharing	Reasons for which eligibility for data sharing was not confirmed
1	1	1	Y	Y	2015-12-01	Oncology	Y	2019-11-01	2019-11-01	Company managed	Y	11		Confirmed not avaliable: Medicine not approved by both EMA and FDA, or on-going regulatory submission
2	2	2	N	N	2015-12-01	Oncology	Y	2019-01-01	2019-01-01		Y	1		Confirmed not avaliable: Sponsor does not share IPD
3	3	3	N	N	2015-12-01	Cardiovascular disease	Y	2014-04-01	2014-10-01		N			Unable to confirm eligibility/ineligibility: No response within 3 months to generic sponsor contact
4	4	4	Y	N	2015-09-01	Endocrine	Y	2019-01-01	2019-01-01		Y	6		Confirmed not avaliable: Sponsor does not share IPD
5	5	4	Y	N	2015-09-01	Heamatology	Y	2020-12-01	2020-12-01		Y	6		Confirmed not avaliable: Sponsor does not share IPD
6	6	5	N	N	2015-11-01	Infectious disease		2014-06-01	2014-07-01		N			Unable to confirm eligibility/ineligibility: No response within 3 months to generic sponsor contact
7	7	6	Y	Y	2015-10-01	Rheumatology	Y	2014-09-01	2015-08-01	Company managed	Y	5		Unable to confirm eligibility/ineligibility: Full research proposal required to assess eligibility
8	7	6	Y	Y	2015-10-01	Rheumatology	Y	2014-08-01	2015-10-01	Company managed	Y	5		Unable to confirm eligibility/ineligibility: Full research proposal required to assess eligibility
9	8	7	Y	Y	2015-12-01	Infectious disease	Y	2013-03-01	2013-03-01	CSDR	Y	0	Yes
10	9	8	Y	Y	2015-09-01	Endocrine		2014-07-01	2014-08-01	CSDR	Y	7		Confirmed not avaliable: Medicine not approved by both EMA and FDA, or on-going regulatory submission
11	10	8	Y	Y	2015-12-01	Cardiovascular disease		2015-05-01	2015-06-01	CSDR	Y	7		Confirmed not avaliable: Medicine not approved by both EMA and FDA, or on-going regulatory submission
12	11	9	Y	Y	2015-10-01	Neurology	Y	2014-03-01	2014-07-01	Company managed	Y	1	Yes
13	12	10	Y	Y	2015-09-01	Endocrine	Y	2015-04-01	2015-04-01	CSDR	N			Unable to confirm eligibility/ineligibility: No response within 3 months to specified data sharing enquiry process
14	13	11	Y	Y	2015-07-01	Infectious disease	Y	2014-10-01	2015-01-01	Company managed	Y	5	Yes
15	14	11	Y	Y	2015-09-01	Oncology	Y	2015-02-01	2018-11-01	Company managed	Y	5		Confirmed not avaliable: Study is still ongoing
16	15	11	Y	Y	2015-09-01	Oncology	Y	2015-05-01	2018-09-01	Company managed	Y	5		Confirmed not avaliable: Study is still ongoing
17	16	12	N	N	2015-07-01	Dermatology	Y	2013-04-01	2013-04-01		N			Unable to confirm eligibility/ineligibility: No response within 3 months to generic sponsor contact
18	16	12	N	N	2015-07-01	Dermatology	Y	2011-05-01	2011-05-01		N			Unable to confirm eligibility/ineligibility: No response within 3 months to generic sponsor contact
19	17	13	Y	Y	2015-12-01	Heamatology	Y	2015-07-01	2015-12-01	CSDR	Y	0	Yes
20	18	14	N	N	2015-09-01	Oncology	Y	2015-05-01	2017-12-01		Y	1		Confirmed not avaliable: Sponsor does not share IPD
21	19	15	N	N	2015-09-01	Heamatology		2013-10-01	2015-04-01		Y	14		Confirmed not avaliable: Sponsor does not share IPD
22	20	16	N	Y	2015-07-01	Infectious disease	Y	2014-11-01	2015-12-01		Y	4		Confirmed not avaliable: Sponsor does not share IPD
23	21	16	N	Y	2015-10-01	Cardiovascular disease	Y	2015-02-01	2015-02-01		Y	4		Confirmed not avaliable: Sponsor does not share IPD
24	22	16	N	Y	2015-11-01	Infectious disease	Y	2014-05-01	2014-08-01		Y	4		Confirmed not avaliable: Sponsor does not share IPD
25	23	16	N	Y	2015-11-01	Infectious disease	Y	2014-05-01	2014-08-01		Y	4		Confirmed not avaliable: Sponsor does not share IPD
26	24	16	N	Y	2015-11-01	Infectious disease	Y	2015-08-01	2015-11-01		Y	4		Confirmed not avaliable: Sponsor does not share IPD
27	25	16	N	Y	2015-11-01	Infectious disease	Y	2015-06-01	2015-09-01		Y	4		Confirmed not avaliable: Sponsor does not share IPD
28	26	16	N	Y	2015-11-01	Infectious disease	Y	2015-09-01	2015-12-01		Y	4		Confirmed not avaliable: Sponsor does not share IPD
29	26	16	N	Y	2015-11-01	Infectious disease	Y	2015-07-01	2015-09-01		Y	4		Confirmed not avaliable: Sponsor does not share IPD
30	27	17	Y	Y	2015-10-01	Heamatology	Y	2014-01-01	2014-01-01	CSDR	N			Unable to confirm eligibility/ineligibility: No response within 3 months to specified data sharing enquiry process
31	28	17	Y	Y	2015-08-01	Cardiovascular disease	Y	2014-04-01	2014-08-01	CSDR	N			Unable to confirm eligibility/ineligibility: No response within 3 months to specified data sharing enquiry process
32	29	17	Y	Y	2015-07-01	Heamatology		2015-12-01	2015-12-01	CSDR	N			Unable to confirm eligibility/ineligibility: No response within 3 months to specified data sharing enquiry process
33	30	18	Y	Y	2015-08-01	Oncology		2016-09-01	2016-09-01	CSDR	N			Unable to confirm eligibility/ineligibility: No response within 3 months to specified data sharing enquiry process
34	31	19	N	N	2015-09-01	Infectious disease		2014-05-01	2016-01-01		N			Unable to confirm eligibility/ineligibility: No response within 3 months to generic sponsor contact
35	32	20	N	N	2015-07-01	Cardiovascular disease		2014-01-01	2014-01-01		N			Unable to confirm eligibility/ineligibility: No response within 3 months to generic sponsor contact
36	33	21	N	N	2015-07-01	Rheumatology	Y	2012-11-01	2013-08-01	YODA	N			Unable to confirm eligibility/ineligibility: No response within 3 months to specified data sharing enquiry process
37	34	21	N	N	2015-08-01	Oncology	Y	2015-01-01	2017-03-01	YODA	N			Unable to confirm eligibility/ineligibility: No response within 3 months to specified data sharing enquiry process
38	35	21	N	N	2015-09-01	Heamatology		2019-01-01	2019-01-01	YODA	N			Unable to confirm eligibility/ineligibility: No response within 3 months to specified data sharing enquiry process
39	36	21	N	N	2015-12-01	Oncology	Y	2015-06-01	2016-12-01	YODA	N			Unable to confirm eligibility/ineligibility: No response within 3 months to specified data sharing enquiry process
40	37	22	Y	N	2015-08-01	Cardiovascular disease	Y	2014-04-01	2014-05-01	Company managed	Y	12	Yes
41	38	23	Y	Y	2015-10-01	Infectious disease	Y	2015-03-01	2015-09-01	Company managed	Y	18		Unable to confirm eligibility/ineligibility: Full research proposal required to assess eligibility
42	39	23	Y	Y	2015-12-01	Oncology	Y	2015-09-01	2019-03-01	Company managed	Y	18		Unable to confirm eligibility/ineligibility: Full research proposal required to assess eligibility
43	40	24	N	N	2015-11-01	Oncology	Y	2014-02-01	2015-10-01		N			Unable to confirm eligibility/ineligibility: No response within 3 months to generic sponsor contact
44	41	25	Y	Y	2015-06-01	Rheumatology	Y	2019-01-01	2019-01-01	CSDR	Y	49		Confirmed not avaliable: Study is still ongoing
45	42	25	Y	Y	2015-10-01	Rheumatology	Y	2014-10-01	2014-10-01	CSDR	Y	0	Yes
46	43	25	Y	Y	2015-12-01	Rheumatology	Y	2018-10-01	2018-10-01	CSDR	Y	49		Confirmed not avaliable: Study is still ongoing
47	43	25	Y	Y	2015-12-01	Rheumatology	Y	2014-12-01	2014-12-01	CSDR	Y	49	Yes
48	44	25	Y	Y	2015-12-01	Oncology	Y	2014-11-01	2020-12-01	CSDR	Y	49		Confirmed not avaliable: Study is still ongoing
49	45	26	Y	Y	2015-07-01	Endocrine	Y	2013-03-01	2015-03-01	Company managed	Y	1	Yes
50	46	26	Y	Y	2015-08-01	Endocrine	Y	2013-01-01	2013-01-01	Company managed	N			Unable to confirm eligibility/ineligibility: No response within 3 months to specified data sharing enquiry process
51	47	27	N	N	2015-12-01	Oncology	Y	2015-05-01	2015-05-01		N			Unable to confirm eligibility/ineligibility: No response within 3 months to generic sponsor contact
52	48	28	N	N	2015-07-01	Oncology		2018-06-01	2018-09-01		Y	1		Confirmed not avaliable: Sponsor does not share IPD
53	49	29	N	N	2015-11-01	Heamatology	Y	2015-08-01	2015-08-01		Y	6		Confirmed not avaliable: Sponsor does not share IPD
54	50	30	N	N	2015-11-01	Cardiovascular disease		2014-08-01	2014-08-01		N			Unable to confirm eligibility/ineligibility: No response within 3 months to generic sponsor contact
55	51	31	N	N	2015-10-01	Dermatology	Y	2014-06-01	2014-09-01		Y	1		Confirmed not avaliable: Medicine not approved by both EMA and FDA, or on-going regulatory submission
56	52	32	N	N	2015-07-01	Endocrine	Y	2013-05-01	2013-06-01		N			Unable to confirm eligibility/ineligibility: No response within 3 months to generic sponsor contact
57	53	33	Y	Y	2015-12-01	Endocrine	Y	2015-02-01	2015-02-01	CSDR	Y	0	Yes
58	54	33	Y	Y	2015-07-01	Infectious disease		2016-07-01	2016-08-01	CSDR	Y	1		Confirmed not avaliable: Medicine not approved by both EMA and FDA, or on-going regulatory submission
59	55	34	N	N	2015-07-01	Infectious disease		2014-01-01	2014-01-01		Y	16		Confirmed not avaliable: Medicine no longer in development
60	56	35	N	N	2015-08-01	Ophthalmology	Y	2012-11-01	2012-11-01		N			Unable to confirm eligibility/ineligibility: No response within 3 months to generic sponsor contact
61	56	35	N	N	2015-08-01	Ophthalmology	Y	2012-12-01	2012-12-01		N			Unable to confirm eligibility/ineligibility: No response within 3 months to generic sponsor contact
